# Supplementary material for: The architecture of the simian varicella virus transcriptome
Source: PLoS Pathog. 2021 Nov 22;17(11):e1010084. doi: 10.1371/journal.ppat.1010084 (PMC8648126; doi:10.1371/journal.ppat.1010084)
Supplement: S1 Table — (XLSX) [file ppat.1010084.s006.xlsx]

## Sheet: Table S1
					Virus	Host cell type	Species	Library type	biorep	Sequencer	SRA-ENA accesion	Total Reads	SVV reads	% SVV reads
					SVV Delta	BS-C-1	African Green Monkey	NEBNext Ultra II stranded RNA Library (oligo dT)	#1	Illumina NextSeq 550	ERR5261069	25361098	10964827	43.2348
								direct RNA-Seq SQK-RNA002 w/ poly(A) selection		MinION	ERR5261254	475563	194629	40.926
						LLC-MK2	Rhesus Macaque	direct RNA-Seq SQK-RNA002 w/ poly(A) selection	#1	MinION	ERR5261255	1178027	24410	2.07211
									#2	MinION	ERR5261256	532420	9337	1.75369
						lung biopsy	Cynomolgus Macaque	PCR-cDNA-Seq (PCS-109)	#1	MinION	ERR5261257	1063187	21317	2.00501
