# Supplementary material for: The architecture of the simian varicella virus transcriptome
Source: PLoS Pathog. 2021 Nov 22;17(11):e1010084. doi: 10.1371/journal.ppat.1010084 (PMC8648126; doi:10.1371/journal.ppat.1010084)
Supplement: S2 Table — (XLSX) [file ppat.1010084.s007.xlsx]

## Sheet: Supplementary Table 2
	TSS						CPAS
	Strand	dRNA-Seq		note	Annotation status		Strand	dRNA-Seq		note	Annotation status
		position	Value					position	Value
	+	724	23226		RNA C-1		+	1373	36531		RNA C-1 / RNA C-2
	+	773	23156		RNA C-2 / RNA C-3		+	3339	79649		RNA C-3 / RNA B-1 / RNA B
	+	2902	12975		RNA B-1 / RNA B-2		+	11371	325781		RNA7-1 / RNA7-2 / RNA7-3 / RNA7-4 / RNA7-5
	+	7411	4192		RNA7-1		+	14024	1409422		RNA9-1 / RNA9-2 / RNA9-3
	+	8829	6687		RNA7-2		+	17722	1299431		RNA10-1 / RNA10-2 / RNA10-3 / RNA10-4 / RNA11-1 / RNA11-2 / RNA11-3
	+	10465	111887		RNA7-3		+	20810	132049		RNA12-1 / RNA13-1
	+	10570	10680		RNA7-4		+	22678	34734		RNA13.5-1
	+	10735	15371		RNA7-5		+	26798	95219		RNA17-1 / RNA17-2
	+	12498	159697		RNA9-1		+	32361	18764.3		RNA21-3
	+	12855	238148		RNA9-2		+	32793	11977.2		RNA21-4
	+	13010	659547		RNA9-3		+	34168	13674		RNA21-5
	+	14146	239745		RNA10-1 / RNA10-2 / RNA 10-3 / RNA 10-4		+	34539	22257.7		RNA21-6
	+	15654	345344		RNA11-1 / RNA11-2		+	35091	97415		RNA21-1 / RNA21-2
	+	15923	15171		RNA11-3		+	35522	6288		RNA22-3
	+	17741	40423		RNA12-1		+	36930	14972		RNA22-4 / RNA22-5
	+	19832	6787		RNA13-1		+	38372	7486		RNA22-7
	+	20881	n.d.	no TSS peak	RNA13.5-1		+	39830	7486		RNA22-6
	+	24888	13375		RNA17-1		+	43825	17567		RNA22-8
	+	25363	6787		RNA17-2		+	44230	17068		RNA22-1 / RNA22-2
	+	31896	88929		RNA21-1 / RNA21-2 / RNA21-3 / RNA21-4 / RNA21-5 / RNA21-6		+	48597	251422		RNA26-1 / RNA26-2 / RNA27-1
	+	35137	8684		RNA22-1 / RNA22-3 / RNA22-4 / RNA22-6		+	55746	139635		RNA29-1
	+	35796	n.d.	no TSS peak	RNA22-5		+	61246	1059387		RNA30-1 / RNA30-2 / RNA31-1 / RNA31-2 / RNA32-1
	+	37198	n.d.	no TSS peak	RNA22-7		+	69439	631700		RNA36-1 / RNA36-2 / RNA37-1
	+	42509	5889		RNA22-2 / RNA22-8		+	73966	39425		RNA39-2
	+	45575	22557		RNA26-1 / RNA26-2		+	77447	784909		RNA39-1 / RNA40-1 / RNA41-1 / RNA41-2
	+	47444	51702		RNA27-1		+	81992	128656		RNA43-1 / RNA44-1
	+	52093	7286		RNA29-1		+	86942	449246		RNA46-1 / RNA46-2 / RNA47-1 / RNA47-2 / RNA48-1 / RNA49-1
	+	55415	15670		RNA30-1		+	93210	124663		RNA51-1 / RNA51-2 / RNA52-1
	+	56687	14473		RNA30-2		+	98930	68869		RNA55-1
	+	57689	42320		RNA31-1		+	99568	37728		RNA56-1
	+	57780	108394		RNA31-2		+	105104	221280		VLT
	+	60780	169079		RNA32-1		+	111344	277373		RNA63-1 / RNA63-2 / RNA63-3
	+	65247	6887		RNA36-1 / RNA36-2		+	112115	200918		RNA64-1 / RNA64-2
	+	66814	177762		RNA37-1		+	112384	71564		RNA64-3 / RNA64.5-1
	+	71272	4491		RNA39-1 / RNA39-2		+	115364	371195		RNA66-3
	+	72152	66973		RNA40-1		+	117433	599661		RNA66-1 / RNA66-2 / RNA67-1 / RNA67-2 / RNA68-1
	+	76416	238148		RNA41-1 / RNA41-2		+	124448	195728		RNA62-1
	+	78415	2994		RNA43-1		-	1494	127040		RNA 3-4 / RNA-A-1
	+	80822	40323		RNA44-1		-	3343	141027		RNA 3-3 / RNA1-1
	+	83181	10879		RNA46-1 / RNA46-2		-	3785	32917		RNA3-1 / RNA3-2
	+	83385	41222		RNA47-1 / RNA47-2		-	4641	611854		RNA4-1 / RNA4-2
	+	84523	32937		RNA48-1		-	11370	408148		RNA8-1 / RNA8-2
	+	86287	58788		RNA49-1		-	19932	183094		RNA14-2
	+	88203	2196		RNA51-1 / RNA52-1		-	20802	205284		RNA14-1
	+	92188	13474		RNA52-2		-	22672	341894		RNA15-1 / RNA16-1 / RNA16-2 / RNA16-3
	+	96160	7386		RNA55-1		-	26805	385117		RNA18-1 / RNA19-1
	+	98963	5689		RNA56-1		-	30267	395108		RNA20-1
	+	110325	62082		RNA63-1		-	35958	37439		RNA22.5-1 / RNA22.5-2
	+	110412	115481		RNA63-2		-	37226	6731		RNA22.5-3
	+	110805	28346		RNA63-3		-	43731	795474		RNA23-1 / RNA24-1 / RNA24-2 / RNA24-3 / RNA25-1
	+	111426	151013		RNA64-1 / RNA64-3		-	48349	75930		RNA28-1 / RNA28-2 / RNA28-3
	+	111623	35133		RNA64-2		-	58383	25135		RNA31.5-1
	+	112181	10380		RNA64.5-1		-	61223	1228231		RNA33.5-1 / RNA33-1 / RNA34-1 / RNA35-1
	+	112869	69867		RNA66-1 / RNA66-2 / RNA66-3		-	62256	376704		RNA35-2
	+	114252	180557		RNA67-1 / RNA67-2		-	68906	27974		RNA38-1
	+	115523	273979		RNA68-1		-	69436	275219		RNA38-2
	+	120391	29843		RNA62-1		-	72619	53424		RNA38.5-1
	-	2252	22716		RNA-A-1		-	77446	682421		RNA42-1 / RNA42-2
	-	3703	60786		RNA1-1		-	86873	412776		RNA50-1 / RNA50-2
	-	4534	76035		RNA3-1 / RNA3-2 / RNA3-3 / RNA3-4		-	92787	175206		RNA53-1 / RNA53-2 / RNA54-1 / RNA54-2
	-	5302	37860		RNA4-2		-	93216	473982		RNA53-3 / RNA53-4 / RNA54-3 / RNA54-4
	-	6202	135243		RNA4-1		-	99125	513840		RNA57-1 / RNA58-1 / RNA59-1 / RNA60-1 / RNA60-2 / RNA60-3
	-	7540	113789		RNA5-1		-	102817	409095		RNA61-1 / RNA61-2
	-	10551	n.d.	no TSS peak	RNA6-1		-	112118	147968		RNA65-1 / RNA65-2 / RNA65-3 / RNA65-4 / RNA65-5
	-	12804	102852		RNA8-1		-	117436	217167		RNA64-1 / RNA64-2
	-	13300	7468		RNA8-2		-	118207	272484		RNA63-1 / RNA63-2 / RNA63-3
	-	22511	187300		RNA14-1 / RNA14-2
	-	23927	20402		RNA15-1
	-	24633	16932		RNA16-3
	-	25177	36493		RNA16-1
	-	25738	2419		RNA16-2
	-	27872	42066		RNA18-1
	-	30140	50059		RNA19-1
	-	31761	281108		RNA20-1
	-	37010	4522		RNA22.5-2
	-	37659	5679		RNA22.5-1 / RNA22.5-3
	-	44560	350833		RNA23-1
	-	45398	79085		RNA24-1 / RNA24-3
	-	46010	18509		RNA24-2 / RNA25-1
	-	49841	7046		RNA28-3
	-	51921	5258		RNA28-2
	-	53076	7467		RNA28-1
	-	62255	217272		RNA33.5-1
	-	63096	103062		RNA33-1
	-	64954	94123		RNA34-1
	-	65801	165426		RNA35-1 / RNA35-2
	-	71105	114210		RNA38-1 / RNA38-2
	-	76250	3471		RNA38.5-1
	-	83057	10571		RNA42-1 / RNA42-2
	-	88297	136610		RNA50-2
	-	89966	37965		RNA50-1
	-	93801	60786		RNA53-2 / RNA53-4
	-	94179	91915		RNA53-1 / RNA53-3
	-	95962	40699		RNA54-2 / RNA54-4
	-	96527	18720		RNA54-1 / RNA54-3
	-	99957	94649		RNA57-1
	-	100749	11463		RNA58-1
	-	101371	22085		RNA59-1
	-	101823	80622		RNA60-1 / RNA60-2 / RNA60-3
	-	103366	77297		RNA61-2
	-	104462	146496		RNA61-1
	-	109160	33127		RNA62-1
	-	112324	23452		RNA65-5
	-	112628	42592		RNA65-4
	-	115342	5889		RNA65-1 / RNA65-2 / RNA65-3
	-	117933	31655		RNA64-2
	-	118125	128513		RNA64-1
	-	118746	29131		RNA63-3
	-	119139	109478		RNA63-2
	-	119226	61101		RNA63-1
