# Supplementary material for: The architecture of the simian varicella virus transcriptome
Source: PLoS Pathog. 2021 Nov 22;17(11):e1010084. doi: 10.1371/journal.ppat.1010084 (PMC8648126; doi:10.1371/journal.ppat.1010084)
Supplement: S3 Table — (XLSX) [file ppat.1010084.s008.xlsx]

## Sheet: all SVV transcripts
Strand	RNA	mRNA start	mRNA end	exons	mRNA length (nt)	Description	(Predicted) Protein	HSV orthologue	VZV orthologue	Percentage identity to VZV orthologue	CDS start**	CDS end**	CDS length (nt)	CDS exons	CDS note***	peptide length (aa)	CPC2 coding probability	CPC2 prediction	ORF integrity
+	RNA C-1	724	1373	1	650	canonical	pORFC	none	none	n.a.	784	1329	546	1		182	0.993322	coding	complete
+	RNA C-2	773	1373	1	601	variant (5' truncation)	pORFC	none	none	n.a.	784	1329	546	1		182	0.992209	coding	complete
+	RNA C-3	773	3339	2	331	splice variant	N-terminal altered pORFB	n.a.	n.a.	n.a.	784	3316	297	2	784..823, 3060..3316	99	0.633514	coding	complete
+	RNA B-1	2902	3339	1	438	canonical	pORFB	UL56	ORF0	0.4	2972	3316	345	1		115	0.873872	coding	complete
+	RNA B-2	2902	3339	2	334	splice variant	N-terminal truncated pORFB	n.a.	n.a.	n.a.	3065	3316	252	1		83	0.369262	noncoding	complete
+	RNA 7-1	7411	11371	2	3961	splice variant	N-terminal truncated pORF7	n.a.	n.a.	n.a.	10691	11257	567	1		188	1	coding	complete
+	RNA 7-2	8829	11371	2	2543	splice variant	N-terminal truncated pORF7	n.a.	n.a.	n.a.	10691	11257	567	1		188	0.998146	coding	complete
+	RNA 7-3	10465	11371	1	906	canonical	pORF7	UL51	ORF7	0.73	10562	11257	696	1		231	0.999875	coding	complete
+	RNA 7-4	10570	11371	1	802	variant (5' truncation)	N-terminal truncated pORF7	n.a.	n.a.	n.a.	10691	11257	567	1		188	0.998176	coding	complete
+	RNA 7-5	10735	11371	1	637	variant (5' truncation)	N-terminal truncated pORF7	n.a.	n.a.	n.a.	10997	11257	261	1		86	0.377164	noncoding	complete
+	RNA 9-1	12498	14024	1	1527	canonical	pORF9A [gN]	UL49.5	ORF9A	0.69	12682	12945	264	1		87	0.999994	coding	complete
+	RNA 9-2	12855	14024	1	1170	canonical	pORF9	UL49 (VP22)	ORF9	0.58	13050	13955	906	1		302	0.999993	coding	complete
+	RNA 9-3	13010	14024	1	1015	variant (5' truncation)	pORF9	UL49 (VP22)	ORF9	0.58	13050	13955	906	1		302	0.999976	coding	complete
+	RNA 10-1	14146	17722	1	3577	canonical	pORF10	UL48 (VP16)	ORF10	0.62	14182	15402	1221	1		406	1	coding	complete
+	RNA 10-2	14146	17722	3	2966	splice variant	pORF10	UL48 (VP16)	ORF10	0.62	14182	15402	1221	1		406	1	coding	complete
+	RNA 10-3	14146	17722	3	2181	splice variant	C-terminal truncated pORF10	n.a.	n.a.	n.a.	14182	15932	474	2	14182..14618, 15932..15968	158	1	coding	complete
+	RNA 10-4	14146	17722	4	2218	splice variant	C-terminal truncated pORF10	n.a.	n.a.	n.a.	14182	15379	450	2	14182..14618, 15367..15379	150	1	coding	complete
+	RNA 11-1	15654	17722	1	2069	canonical	pORF11	UL47 (VP13/VP14)	ORF11	0.53	15721	17649	1929	1		643	1	coding	complete
+	RNA 11-2	15654	17722	2	1986	splice variant	N-terminal truncated pORF11	n.a.	n.a.	n.a.	15947	17649	1620	2	15947..16080, 16164..17649	540	1	coding	complete
+	RNA 11-3	15923	17722	1	1800	variant (5' truncation)	N-terminal truncated pORF11	n.a.	n.a.	n.a.	16072	17649	1578	1		526	1	coding	complete
+	RNA 12-1	17741	20810	1	3070	canonical	pORF12	UL46	ORF12	0.49	17795	19762	1968	1		656	1	coding	complete
+	RNA 13-1	19832	20810	1	979	canonical	pORF13	none	ORF13	0.66	19888	20775	888	1		296	0.999996	coding	complete
+	RNA 13.5-1	20881	22678	1	1797	canonical	non-coding	n.a.	n.a.	n.a.	n.a.	n.a.	n.a.			49	0.02	noncoding	complete
+	RNA 17-1	24888	26798	1	1911	canonical	pORF17	UL41 (vhs)	ORF17	0.55	25364	26779	1416	1		472	1	coding	complete
+	RNA 17-2	25363	26798	1	1436	variant (5' truncation)	pORF17	UL41 (vhs)	ORF17	0.55	25364	26779	1416	1		472	1	coding	complete
+	RNA 21-1	31896	35091	1	3196	canonical	pORF21	UL37	ORF21	0.52	31933	35013	3081	1		1027	1	coding	complete
+	RNA 21-2	31896	35091	2	1666	splice variant	pORF21 splice variant	n.a.	n.a.	n.a.	31933	35013	1551	2	31933..32658, 34189..35013	517	1	coding	complete
+	RNA 21-3	31896	32361	1	466	variant (3' truncation)	C-terminal truncated pORF21 (no stop)	n.a.	n.a.	n.a.	31933	32361	429	1		143	0.09	noncoding	incomplete
+	RNA 21-4	31896	32793	1	898	variant (3' truncation)	C-terminal truncated pORF21 (no stop)	n.a.	n.a.	n.a.	31933	32793	861	1		287	0.64	coding	incomplete
+	RNA 21-5	31896	34164	1	2269	variant (3' truncation)	C-terminal truncated pORF21 (no stop)	n.a.	n.a.	n.a.	31933	34164	2232	1		744	1	coding	incomplete
+	RNA 21-6	31896	34539	1	2644	variant (3' truncation)	C-terminal truncated pORF21 (no stop)	n.a.	n.a.	n.a.	31933	34539	2607	1		869	1	coding	incomplete
+	RNA 22-1	35137	44230	1	9094	canonical	pORF22	UL36 (VP1/2)	ORF22	0.53	35204	43165	7962	1		2654	1	coding	complete
+	RNA 22-3	35137	35522	1	386	variant (3' truncation)	C-terminal truncated pORF22 (no stop)	n.a.	n.a.	n.a.	35204	35521	318	1		106	0.07	noncoding	incomplete
+	RNA 22-4	35137	36930	1	1794	variant (3' truncation)	C-terminal truncated pORF22 (no stop)	n.a.	n.a.	n.a.	35204	36928	1725	1		575	1	coding	incomplete
+	RNA 22-6	35137	39830	1	4694	variant (3' truncation)	C-terminal truncated pORF22 (no stop)	n.a.	n.a.	n.a.	35204	39839	4626	1		1542	1	coding	incomplete
+	RNA 22-5	35796	36930	1	1135	variant	N + C-terminal truncated pORF22 (no stop)	n.a.	n.a.	n.a.	36620	36928	309	1		103	0.07	noncoding	incomplete
+	RNA 22-7	37198	38372	1	1175	variant	non-coding	n.a.	n.a.	n.a.	n.a.	n.a.	n.a.			18	0.01	noncoding	complete
+	RNA 22-2	42509	44230	1	1722	variant (5' truncation)	N-terminal truncated pORF22	n.a.	n.a.	n.a.	42863	43165	303	1		101	0.998144	coding	complete
+	RNA 22-8	42509	43825	1	1317	variant	N-terminal truncated pORF22	n.a.	n.a.	n.a.	42863	43165	303	1		101	1	coding	complete
+	RNA 26-1	45575	48597	1	3023	canonical	pORF26	UL32	ORF26	0.61	45894	47612	1719	1		573	1	coding	complete
+	RNA 26-2	45575	48597	2	1363	splice variant	pORF26 (C-terminal truncated)	n.a.	n.a.	n.a.	45894	46172	282	1		94	0.998533	coding	complete
+	RNA 27-1	47444	48597	1	1154	canonical	pORF27	UL31	ORF27	0.74	47539	48471	933	1		311	0.999997	coding	complete
+	RNA 29-1	52093	55746	1	3654	canonical	pORF29	UL29 (ICP8)	ORF29	0.71	52099	55683	3585	1		1195	1	coding	complete
+	RNA 30-1	55415	61246	1	5832	canonical	pORF30	UL28	ORF30	0.61	55770	58052	2283	1		760	1	coding	complete
+	RNA 30-2	56687	61246	1	4560	variant (5' truncation)	pORF30 (N-terminal truncated)	n.a.	n.a.	n.a.	56796	58052	1257	1		419	1	coding	complete
+	RNA 31-1	57689	61246	1	3558	canonical	pORF31 [gB]	UL27	ORF31	0.77	57911	60661	2751	1		917	1	coding	complete
+	RNA 31-2	57780	61246	1	3467	variant (5' truncation)	pORF31 [gB]	UL27	ORF31	0.77	57911	60661	2751	1		917	1	coding	complete
+	RNA 32-1	60780	61246	1	467	canonical	pORF32	none	ORF32	0.66	60797	61204	408	1		136	0.968015	coding	complete
+	RNA 36-1	65247	69439	1	4193	canonical	pORF36 [tk]	UL23 (tk)	ORF36	0.52	65663	66676	1014	1		338	1	coding	complete
+	RNA 36-2	65247	69439	5	2883	splice variant	pORF36-37 fusion	n.a.	n.a.	n.a.	65807	69407	2397	4	65807..65930, 66093..66155, 66555..66672, 67316..69407	799	1	coding	complete
+	RNA 37-1	66814	69349	1	2626	canonical	pORF37 [gH]	UL22	ORF37	0.54	66849	69407	2559	1		853	1	coding	complete
+	RNA 39-1	71272	77447	1	6176	canonical	pORF39	UL20	ORF39	0.5	71338	72009	672	1		224	1	coding	complete
+	RNA 39-2	71272	73966	1	2695	variant (3' truncation)	pORF39	UL20	ORF39	0.5	71338	72009	672	1		224	1	coding	complete
+	RNA 40-1	72152	77447	1	5296	canonical	pORF40	UL19 (ICP5)	ORF40	0.73	72198	76376	4179	1		1393	1	coding	complete
+	RNA 41-1	76416	77447	1	1032	canonical	pORF41	UL18 (VP23)	ORF41	0.71	76471	77418	948	1		316	0.999998	coding	complete
+	RNA 41-2	76416	77447	2	582	splice variant	spliced pORF41	n.a.	n.a.	n.a.	76471	77418	498	2	76471..76704, 77155..77418	166	0.964633	coding	complete
+	RNA 43-1	78415	81922	1	3578	canonical	pORF43	UL17	ORF43	0.47	78682	80718	2037	1		679	1	coding	complete
+	RNA 44-1	80822	81922	1	1171	canonical	pORF44	UL16	ORF44	0.69	80862	81944	1083	1		361	0.999999	coding	complete
+	RNA 46-1	83181	86942	1	3762	canonical	pORF46	UL14	ORF46	0.58	83181	83780	600	1		200	1	coding	complete
+	RNA 46-2	83181	86942	2	1283	splice variant	pORF46	UL14	ORF46	0.58	83181	83780	600	1		200	0.998886	coding	complete
+	RNA 47-1	83385	86942	1	3558	canonical	pORF47	UL13	ORF47	0.65	83633	85156	1524	1		508	1	coding	complete
+	RNA 47-2	83385	86942	2	1079	splice variant	pORF47 (C-terminal truncated)	n.a.	n.a.	n.a.	83633	86480	369	2	83633..83956, 86436..86480	123	0.833545	coding	complete
+	RNA 48-1	84523	86942	1	2420	canonical	pORF48	UL12	ORF48	0.49	85120	86649	1530	1		510	1	coding	complete
+	RNA 49-1	86287	86942	1	656	canonical	pORF49	UL11	ORF49	0.78	86649	86897	249	1		83	0.167767	noncoding	complete
+	RNA 51-1	88203	93210	1	5008	canonical	pORF51	UL9	ORF51	0.59	88310	90760	2451	1		817	1	coding	complete
+	RNA 52-1	88203	93210	1	5008	canonical	pORF52	UL8	ORF52	0.5	90877	93174	2298	1		853	1	coding	complete
+	RNA 52-2	92188	93210	1	1023	variant (5' truncation)	pORF52 (N-terminal truncated)	n.a.	n.a.	n.a.	92911	93174	264	1		88	0.349421	noncoding	complete
+	RNA 55-1	96160	98930	1	2771	canonical	pORF55	UL5	ORF55	0.75	96290	98899	2610	1		870	1	coding	complete
+	RNA 56-1	98963	99568	1	606	canonical	pORF56	UL4	ORF56	0.37	98971	99534	564	1		188	0.991414	coding	complete
+	RNA VLT-38	102671	105104	5	690	canonical	non-coding	LAT	VLT	n.a.	n.a.	n.a.	n.a.			117	0.19	noncoding	incomplete
+	RNA 63-1	110325	111344	1	1020	canonical	pORF63	US1 (ICP22)	ORF63	0.51	110490	111275	786	1		262	0.999995	coding	complete
+	RNA 63-2	110412	111344	1	933	variant (5' truncation)	pORF63	US1 (ICP22)	ORF63	0.51	110490	111275	786	1		262	0.999994	coding	complete
+	RNA 63-3	110805	111344	1	540	variant (5' truncation)	non-coding	n.a.	n.a.	n.a.	n.a.	n.a.	n.a.	1		71	0.169993	noncoding	complete
+	RNA 64-1	111426	112115	1	690	canonical	pORF64	US10	ORF64	0.56	111443	112060	618	1		206	0.995767	coding	complete
+	RNA 64-2	111623	112115	1	493/498	variant (5' truncation)	pORF64 (N-terminal truncated)	n.a.	n.a.	n.a.	111854	112060	207	1		69	0.0561698	noncoding	complete
+	RNA 64-3	111426	112384	1	959	variant (3' extended UTR)	pORF64	US10	ORF64	0.56	111443	112060	618	1		206	0.996287	coding	complete
+	RNA 64.5-1	112181	112384	1	204	novel	non-coding	n.a.	n.a.	n.a.	n.a.	n.a.	n.a.			12	0.00832852	noncoding	complete
+	RNA 66-1	112869	117433	1	4565	canonical	pORF66	US3	ORF66	0.61	112890	114071	1182	1		394	1	coding	complete
+	RNA 66-2	112869	117433	2	1457	splice variant	pORF66 (C-terminal truncated)	n.a.	n.a.	n.a.	112890	116327	330	2	112890..113138, 116247..116327	110	1	coding	complete
+	RNA 66-3	112869	115364	1	2496	variant (3' truncation)	pORF66	US3	ORF66	0.61	112890	114071	1182	1		394	1	coding	complete
+	RNA 67-1	114252	117433	1	1062	canonical	pORF67 [gI]	US7	ORF67	0.35	114302	115363	1062	1		354	1	coding	complete
+	RNA 67-2	114252	117433	2	1272	splice variant	N-terminal truncated pORF68	n.a.	n.a.	n.a.	116252	117397	1146	1		382	1	coding	complete
+	RNA 68-1	115523	117433	1	1815	canonical	pORF68 [gE]	US8	ORF68	0.44	115583	117397	1815	1		605	1	coding	complete
+	RNA 62-1	120391	124448	1	4058	canonical	pORF62	RS1 (ICP4)	ORF62	0.55	120447	124286	3840	1		1280	1	coding	complete
-	RNA A-1	2552	1494	1	1059	canonical	pORFA	UL54	ORF4	0.5	2452	1571	882	1		294	0.999984	coding	complete
-	RNA 1-1	3703	3343	1	361	canonical	pORF1	none	none	n.a.	3681	3376	306	1		102	0.111152	noncoding	complete
-	RNA 3-1	4534	3785	1	750	canonical	pORF3	UL55	ORF3	0.64	4497	3946	552	1		184	0.988271	coding	complete
-	RNA 3-2	4534	3785	2	483	splice variant	spliced pORF3	n.a.	n.a.	n.a.	4497	3946	285	2	4497..4296, 4028..3946	95	0.24	noncoding	complete
-	RNA 3-4	4534	1494	1	3041	variant (3' extension)	pORF3	UL55	ORF3	0.64	4497	3946	552	1		184	0.992608	coding	complete
-	RNA 3-3	4534	3343	1	1192	variant (3' truncation)	pORF3	UL55	ORF3	0.64	4497	3946	552	1		184	0.989805	coding	complete
-	RNA 4-2	5302	4641	1	662	variant (5' truncation)	N-terminal truncated pORF4	n.a.	n.a.	n.a.	5245	4656	480	1		160	0.938315	coding	complete
-	RNA 4-1	6202	4641	1	1562	canonical	pORF4	UL54 (ICP27)	ORF4	0.45	6178	4766	1413	1		471	1	coding	complete
-	RNA 5-1	7540	4641	1	2900	canonical	pORF5 [gK]	UL53	ORF5	0.59	7301	6288	1014	1		338	1	coding	complete
-	RNA 6-1	10551	4641	1	5911	canonical	pORF6	UL52	ORF6	0.53	10551	7306	3246	1		1082	1	coding	complete
-	RNA 8-1	12804	11370	1	1435	variant (5' truncation)	pORF8	UL50	ORF8	0.38	12713	11526	1188	1		396	1	coding	complete
-	RNA 8-2	13300	11370	1	1931	canonical	pORF8	UL50	ORF8	0.38	12713	11526	1188	1		396	1	coding	complete
-	RNA 14-1	22511	20802	1	1710	variant (3' truncation)	pORF14 [gC]	UL44	ORF14	0.44	22486	20864	1623	1		541	1	coding	complete
-	RNA 14-2	22511	19932	1	2580	canonical	pORF14 [gC]	UL44	ORF14	0.44	22486	20864	1623	1		541	1	coding	complete
-	RNA 15-1	23927	22672	1	1256	canonical	C-terminal truncated pORF15 (no stop codon)	UL43	ORF15	0.36	23904	22672	1233	1		411	0.727995	coding	incomplete
-	RNA 16-3	24633	22672	1	1962	variant (5' truncation)	N-terminal truncated pORF16	n.a.	n.a.	n.a.	24517	23981	537	1		179	1	coding	complete
-	RNA 16-1	25177	22672	1	2506	variant (5' truncation)	pORF16	UL42	ORF16	0.44	25138	23981	1158	1		386	1	coding	complete
-	RNA 16-2	25738	22672	1	3067	canonical	pORF16	UL42	ORF16	0.44	25138	23981	1158	1		386	1	coding	complete
-	RNA 18-1	27872	26805	1	1068	canonical	pORF18	UL40	ORF18	0.73	27762	26827	936	1		312	1	coding	complete
-	RNA 19-1	30140	26805	1	3336	canonical	pORF19	UL39	ORF19	0.69	30116	27765	2352	1		784	1	coding	complete
-	RNA 20-1	31761	30267	1	1404	canonical	pORF20	UL38 (VP19C)	ORF20	0.56	31713	30310	1404	1		468	1	coding	complete
-	RNA 22.5-2	37010	35958	1	1053	novel	non-coding	n.a.	n.a.	n.a.	n.a.	n.a.	n.a.			54	0.0739352	noncoding	complete
-	RNA 22.5-1	37659	35958	1	1702	novel	non-coding	n.a.	n.a.	n.a.	n.a.	n.a.	n.a.			54	0.0595389	noncoding	complete
-	RNA 22.5-3	37659	37226	1	434	novel	non-coding	n.a.	n.a.	n.a.	n.a.	n.a.	n.a.			26	0.00658936	noncoding	complete
-	RNA23-1	44560	43731	1	830	canonical	pORF23	UL35 (VP26)	ORF23	0.67	44515	43829	687	1		229	0.994692	coding	complete
-	RNA 24-1	45398	43731	1	1668	canonical	pORF24	UL34	ORF24	0.79	45241	44597	645	1		214	0.998546	coding	complete
-	RNA 24-3	45398	43731	2	1249	splice variant	pORF24 C-terminal variant	n.a.	n.a.	n.a.	45241	44208	615	2	45241..44699, 44279..44208	205	0.987595	coding	complete
-	RNA 24-2	46010	43731	2	859	splice variant	pORF25 C-terminal variant	n.a.	n.a.	n.a.	45982	44208	354	2	45982..45701, 44279..44208	117	0.69	coding	complete
-	RNA 25-1	46010	43731	1	2280	canonical	pORF25	UL33	ORF25	0.45	45982	45521	462	1		153	0.996326	coding	complete
-	RNA 28-3	49841	48349	1	1493	variant (5' truncation)	pORF28 (N-terminal truncated)	n.a.	n.a.	n.a.	49714	48395	1320	1		440	1	coding	complete
-	RNA 28-1	51921	48349	1	3573	variant (5' truncation)	pORF28	UL30	ORF28	0.64	51913	48395	3519	1		1173	1	coding	complete
-	RNA 28-2	53076	48349	1	4728	canonical	pORF28	UL30	ORF28	0.64	51913	48395	3519	1		1173	1	coding	complete
-	RNA 31.5-1	58717	58383	1	335	novel	non-coding	n.a.	n.a.	n.a.	n.a.	n.a.	n.a.	1		40	0.0136667	noncoding	complete
-	RNA 33.5-1	62255	61223	1	1033	canonical	pORF33.5	UL26.5	ORF33.5	0.36	62181	61291	891	1		297	0.999998	coding	complete
-	RNA 33-1	63096	61223	1	1874	canonical	pORF33	UL26	ORF33	0.44	63057	61291	1767	1		589	1	coding	complete
-	RNA 34-1	64954	61223	1	3732	canonical	pORF34	UL25	ORF34	0.61	64827	63088	1740	1		580	1	coding	complete
-	RNA 35-1	65801	61223	1	4579	canonical	pORF35	UL24	ORF35	0.5	65637	64891	747	1		249	1	coding	complete
-	RNA 35-2	65801	62256	1	3546	variant (3' truncation)	pORF35	UL24	ORF35	0.5	65637	64891	747	1		249	1	coding	complete
-	RNA 38-1	71105	68906	1	2200	canonical	pORF38	UL21	ORF38	0.59	71059	69436	1624	1		534	1	coding	complete
-	RNA 38-2	71105	69436	1	1670	variant (3' truncation)	pORF38	UL21	ORF38	0.59	71059	69436	1624	1		534	1	coding	complete
-	RNA 38.5-1	76250	72619	1	3632	novel	non-coding	n.a.	n.a.	n.a.	n.a.	n.a.	n.a.	1		94	0.3867	noncoding	complete
-	RNA 42-1	83057	77446	1	5612	variant	C-terminal truncated pORF42	n.a.	n.a.	n.a.	82002	82814	813	1		271	1	coding	complete
-	RNA 42-2	83057	77446	2	2246	canonical	pORF42	UL15	ORF42	0.72	77466	82814	5349	2	82814..82017, 78650..77466	661	1	coding	complete
-	RNA 50-2	88297	86873	1	1452	variant (5' truncation)	pORF50 (N-terminal truncated)	n.a.	n.a.	n.a.	88274	86982	1293	1		431	1	coding	complete
-	RNA 50-1	89966	86873	1	3094	canonical	pORF50 [gM]	UL10	ORF50	0.58	88301	86982	1320	1		440	1	coding	complete
-	RNA 53-2	93801	92787	1	1015	variant (5' truncation)	pORF53 (N-terminal truncated)	n.a.	n.a.	n.a.	94157	93758	516	1		172	0.656736	coding	complete
-	RNA 53-4	93801	93216	1	586	variant (5' truncation)	pORF53 (N-terminal truncated)	n.a.	n.a.	n.a.	94157	93758	516	1		172	0.971643	coding	complete
-	RNA 53-1	94179	92787	1	1393	canonical	pORF53	UL7	ORF53	0.57	94157	93243	915	1		305	0.999992	coding	complete
-	RNA 53-3	94179	93216	1	964	variant (3' truncation)	pORF53	UL7	ORF53	0.57	94157	93243	915	1		305	0.999999	coding	complete
-	RNA 54-2	95962	92787	1	3176	variant (5' truncation)	pORF54 (N-terminal truncated)	n.a.	n.a.	n.a.	95634	94048	1587	1		529	1	coding	complete
-	RNA 54-4	95962	93216	1	2747	variant (5' truncation)	pORF54 (N-terminal truncated)	n.a.	n.a.	n.a.	95634	94048	1587	1		529	1	coding	complete
-	RNA 54-1	96527	92787	1	3741	canonical	pORF54	UL6	ORF54	0.63	96255	94048	2208	1		736	1	coding	complete
-	RNA 54-3	96527	93216	1	3312	variant (3' truncation)	pORF54	UL6	ORF54	0.63	96255	94048	2208	1		736	1	coding	complete
-	RNA 57-1	99957	99125	1	833	canonical	pORF57	none	ORF57	0.39	99782	99564	219	1		73	0.193699	noncoding	complete
-	RNA5 8-1	100749	99125	1	1625	canonical	pORF58	UL3	ORF58	0.41	100390	99779	612	1		204	0.994695	coding	complete
-	RNA 59-1	101371	99125	1	2247	canonical	pORF59	UL2	ORF59	0.55	101306	100404	903	1		301	0.99994	coding	complete
-	RNA 60-1	101823	99125	1	2699	canonical	pORF60 [gL]	UL1	ORF60	0.45	101737	101210	528	1		176	0.999946	coding	complete
-	RNA 60-2	101823	99125	2	1880	splice variant	pORF59 (N-terminal truncated)	n.a.	n.a.	n.a.	100652	100404	249	1		83	0.99	coding	complete
-	RNA 60-3	101823	99125	2	1915	splice variant	pORF59 (N-terminal truncated)	n.a.	n.a.	n.a.	100652	100404	249	1		83	0.99	coding	complete
-	RNA 61-2	103366	102817	1	550	variant (5' truncation)	non-coding	n.a.	n.a.	n.a.	n.a.	n.a.	n.a.			38	0.0160157	noncoding	complete
-	RNA 61-1	104462	102817	1	1646	canonical	pORF61	RL2 (ICP0)	ORF61	0.4	104426	102915	1512	1		504	1	coding	complete
-	RNA 62-1	109160	105103	1	4058	canonical	pORF62	RS1 (ICP4)	ORF62	0.55	109104	105265	3840	1		1280	1	coding	complete
-	RNA 65-5	112324	112118	1	207	variant (5' truncation)	non-coding	n.a.	n.a.	n.a.	n.a.	n.a.	n.a.	1		4	0.01	coding	complete
-	RNA 65-4	112628	112118	1	511	variant (5' truncation)	pORF65 (N-terminal truncated)	n.a.	n.a.	n.a.	112594	112361	234	1		78	0.211417	noncoding	complete
-	RNA 65-1	115342	112118	1	3225	canonical	pORF65	US9	ORF65	0.57	112699	112361	339	1		113	0.225625	noncoding	complete
-	RNA 65-2	115342	112118	2	3031	splice variant	pORF65	US9	ORF65	0.57	112699	112361	339	1		113	0.396196	noncoding	complete
-	RNA 65-3	115342	112118	3	2278	splice variant	non-coding	n.a.	n.a.	n.a.	n.a.	n.a.	n.a.			76	0.108491	noncoding	complete
-	RNA 64-1	118125	117436	1	690	canonical	pORF64	US10	ORF64	0.56	118108	117491	618	1		206	0.995767	coding	complete
-	RNA 64-2	117933	117436	1	498	variant (5' truncation)	pORF64 (N-terminal truncated)	n.a.	n.a.	n.a.	117697	117491	207	1		69	0.0561698	noncoding	complete
-	RNA 63-1	119226	118207	1	1020	canonical	pORF63	US1 (ICP22)	ORF63	0.51	119061	118276	786	1		262	0.999995	coding	complete
-	RNA 63-2	119139	118207	1	933	variant (5' truncation)	pORF63	US1 (ICP22)	ORF63	0.51	119061	118276	786	1		262	0.999994	coding	complete
-	RNA 63-3	118746	118207	1	540	variant (5' truncation)	non-coding	n.a.	n.a.	n.a.	n.a.	n.a.	n.a.	1		71	0.169993	noncoding	complete
	* mRNA start position estimated
	** canonical CDS shown in black, putative CDS shown in red, if stop codon is missing CDS end is marked blue
	*** Co-ordinates of exons within CDS
						canonical	in case of multiple transcripts encoding canonical protein, the most abundant
						variant (5'/3')	anything else
						splice variant	splicing that does not fuse two coding domains, within one transcript
						fusion RNA	fusion of two coding domains, can be spliced
						non-coding	incomplete ORF, or predicted to be non-coding

## Sheet: VLT isoforms
#ID	peptide_length	Fickett_score	pI	ORF_integrity	coding_probability	label	longest ORF similar to VLT	identity/similarity	anything else similar		potential pVLT sequence
mRNA.VLT-1	195	0.45869	11.5369	-1	0.381726	noncoding	no	4.8 / 7.7	yes -> 68aa - 21.6/26.4		MQDGTHNSPTQRTLGACGSPGLDTDKTEVVQTRQGFTETGDGAHAYSAVPGGSDAAASTDDEEEMESN*
mRNA.VLT-10	115	0.34269	10.3642	1	0.231044	noncoding	no	6.7/10.3	yes -> 100 aa - 24.5/33.8		MTHGEHLDAAHIHLPVRNGLRPVRMQVVPLEHQDGTHNSPTQRTLGACGSPGLDTDKTEVVQTRQGFTETGDGAHAYSAVPGGSDAAASTDDEEEMESN*
mRNA.VLT-11	162	0.43714	9.56866	1	0.961324	coding	no	2.2/3.2	yes -> 71 aa - 21.5/26.8		MQDGTHNSPTQRTLGACGSPGLDTDKTEVVQTRQGFTETGDGAHAYSAVPGGSDAAASTGIRRGVHDCGR*
mRNA.VLT-12	180	0.44113	9.34344	1	0.987433	coding	no	6.5 / 10.5	yes -> 71 aa - 21.5/26.8		MQDGTHNSPTQRTLGACGSPGLDTDKTEVVQTRQGFTETGDGAHAYSAVPGGSDAAASTGIRRGVHDCGR*
mRNA.VLT-13	215	0.45826	8.65192	1	0.999054	coding	no	11.5/18.5	yes -> 71 aa - 21.5/26.8		MQDGTHNSPTQRTLGACGSPGLDTDKTEVVQTRQGFTETGDGAHAYSAVPGGSDAAASTGIRRGVHDCGR*
mRNA.VLT-14	179	0.3173	9.59296	1	0.680327	coding	no	1.3/1.3	yes -> 71 aa - 21.5/26.8		MQDGTHNSPTQRTLGACGSPGLDTDKTEVVQTRQGFTETGDGAHAYSAVPGGSDAAASTGIRRGVHDCGR*
mRNA.VLT-15	124	0.34648	9.57001	1	0.33356	noncoding	no	1.8 / 4.9	yes -> 71 aa - 21.5/26.8		MQDGTHNSPTQRTLGACGSPGLDTDKTEVVQTRQGFTETGDGAHAYSAVPGGSDAAASTGIRRGVHDCGR*
mRNA.VLT-16	184	0.44057	11.3406	-1	0.318052	noncoding	no	5.0 / 8.1	yes -> 100 aa - 24.5/33.8		MTHGEHLDAAHIHLPVRNGLRPVRMQVVPLEHQDGTHNSPTQRTLGACGSPGLDTDKTEVVQTRQGFTETGDGAHAYSAVPGGSDAAASTDDEEEMESN*
mRNA.VLT-17	115	0.37505	10.3642	1	0.348358	noncoding	no	6.7/10.3	yes -> 100 aa - 24.5/33.8		MTHGEHLDAAHIHLPVRNGLRPVRMQVVPLEHQDGTHNSPTQRTLGACGSPGLDTDKTEVVQTRQGFTETGDGAHAYSAVPGGSDAAASTDDEEEMESN*
mRNA.VLT-18	115	0.44591	10.3642	1	0.712047	coding	no	6.7/10.3	yes -> 100 aa - 24.5/33.8		MTHGEHLDAAHIHLPVRNGLRPVRMQVVPLEHQDGTHNSPTQRTLGACGSPGLDTDKTEVVQTRQGFTETGDGAHAYSAVPGGSDAAASTDDEEEMESN*
mRNA.VLT-19	184	0.44181	11.3406	-1	0.320728	noncoding	no	5.0 / 8.1	yes -> 100 aa - 24.5/33.8		MTHGEHLDAAHIHLPVRNGLRPVRMQVVPLEHQDGTHNSPTQRTLGACGSPGLDTDKTEVVQTRQGFTETGDGAHAYSAVPGGSDAAASTDDEEEMESN*
mRNA.VLT-2	195	0.42963	11.5369	-1	0.309589	noncoding	no	4.8 / 7.7	yes -> 68aa - 21.6/26.4		MQDGTHNSPTQRTLGACGSPGLDTDKTEVVQTRQGFTETGDGAHAYSAVPGGSDAAASTDDEEEMESN*
mRNA.VLT-20	184	0.46374	11.3406	-1	0.367858	noncoding	no	5.0 / 8.1	yes -> 100 aa - 24.5/33.8		MTHGEHLDAAHIHLPVRNGLRPVRMQVVPLEHQDGTHNSPTQRTLGACGSPGLDTDKTEVVQTRQGFTETGDGAHAYSAVPGGSDAAASTDDEEEMESN*
mRNA.VLT-21	115	0.39859	10.3642	1	0.459144	noncoding	no	6.7/10.3	yes -> 100 aa - 24.5/33.8		MTHGEHLDAAHIHLPVRNGLRPVRMQVVPLEHQDGTHNSPTQRTLGACGSPGLDTDKTEVVQTRQGFTETGDGAHAYSAVPGGSDAAASTDDEEEMESN*
mRNA.VLT-22	184	0.46374	11.3406	-1	0.367858	noncoding	no	5.0 / 8.1	yes -> 145 aa - 31.5/43.2		MFRYRLLRGLEKRRFNGQLPNPRNSYGALAFLRFNPLNTETLEQRDMTHGEHLDAAHIHLPVRNGLRPVRMQVVPLEHQDGTHNSPTQRTLGACGSPGLDTDKTEVVQTRQGFTETGDGAHAYSAVPGGSDAAASTDDEEEMESN*
mRNA.VLT-23	146	0.40369	5.7608	1	0.940494	coding	yes	31.5/43.2			MFRYRLLRGLEKRRFNGQLPNPRNSYGALAFLRFNPLNTETLEQRDMTHGEHLDAAHIHLPVRNGLRPVRMQVVPLEHQDGTHNSPTQRTLGACGSPGLDTDKTEVVQTRQGFTETGDGAHAYSAVPGGSDAAASTDDEEEMESN*
mRNA.VLT-24	124	0.34572	9.57001	1	0.330413	noncoding	no	1.8 / 4.9	yes -> 71 aa - 21.5/26.8		MQDGTHNSPTQRTLGACGSPGLDTDKTEVVQTRQGFTETGDGAHAYSAVPGGSDAAASTGIRRGVHDCGR*
mRNA.VLT-25	184	0.45055	11.3406	-1	0.340063	noncoding	no	5.0 / 8.1	yes -> 145 aa - 31.5/43.2		MFRYRLLRGLEKRRFNGQLPNPRNSYGALAFLRFNPLNTETLEQRDMTHGEHLDAAHIHLPVRNGLRPVRMQVVPLEHQDGTHNSPTQRTLGACGSPGLDTDKTEVVQTRQGFTETGDGAHAYSAVPGGSDAAASTDDEEEMESN*
mRNA.VLT-26	146	0.39911	5.7608	1	0.935452	coding	yes	31.5/43.2			MFRYRLLRGLEKRRFNGQLPNPRNSYGALAFLRFNPLNTETLEQRDMTHGEHLDAAHIHLPVRNGLRPVRMQVVPLEHQDGTHNSPTQRTLGACGSPGLDTDKTEVVQTRQGFTETGDGAHAYSAVPGGSDAAASTDDEEEMESN*
mRNA.VLT-27	214	0.44462	9.52863	1	0.998189	coding	no	11.3/18.6	yes -> 68aa - 21.6/26.4		MQDGTHNSPTQRTLGACGSPGLDTDKTEVVQTRQGFTETGDGAHAYSAVPGGSDAAASTDDEEEMESN*
mRNA.VLT-28	150	0.34193	10.2205	1	0.527444	coding	no	7.2/10.2	yes -> 100 aa - 24.5/33.8		MTHGEHLDAAHIHLPVRNGLRPVRMQVVPLEHQDGTHNSPTQRTLGACGSPGLDTDKTEVVQTRQGFTETGDGAHAYSAVPGGSDAAASTDDEEEMESN*
mRNA.VLT-29	148	0.40035	10.6424	1	0.788847	coding	no	14.9/27.1	yes -> 114aa - 25.1/32.9		MRAIPCFLPRLLEGLGEEPDVLGCSADAPGDSTTSLSLLSVVEPVGKADGTHNSPTQRTLGACGSPGLDTDKTEVVQTRQGFTETGDGAHAYSAVPGGSDAAASTDDEEEMESN*
mRNA.VLT-3	237	0.40213	5.95685	1	0.999759	coding	no	3.3/4.2	yes -> 71 aa - 21.5/26.8		MQDGTHNSPTQRTLGACGSPGLDTDKTEVVQTRQGFTETGDGAHAYSAVPGGSDAAASTGIRRGVHDCGR*
mRNA.VLT-30	115	0.3416	10.3642	1	0.227829	noncoding	no	6.7/10.3	yes -> 100 aa - 24.5/33.8		MTHGEHLDAAHIHLPVRNGLRPVRMQVVPLEHQDGTHNSPTQRTLGACGSPGLDTDKTEVVQTRQGFTETGDGAHAYSAVPGGSDAAASTDDEEEMESN*
mRNA.VLT-31	162	0.36811	9.56866	1	0.807362	coding	no	2.2/3.2	yes -> 71 aa - 21.5/26.8		MQDGTHNSPTQRTLGACGSPGLDTDKTEVVQTRQGFTETGDGAHAYSAVPGGSDAAASTGIRRGVHDCGR*
mRNA.VLT-32	162	0.37391	9.56866	1	0.829746	coding	no	2.2/3.2	yes -> 71 aa - 21.5/26.8		MQDGTHNSPTQRTLGACGSPGLDTDKTEVVQTRQGFTETGDGAHAYSAVPGGSDAAASTGIRRGVHDCGR*
mRNA.VLT-33	126	0.39753	10.7447	1	0.558428	coding	no	2.5 / 3.7	yes -> 68aa - 21.6/26.4		MQDGTHNSPTQRTLGACGSPGLDTDKTEVVQTRQGFTETGDGAHAYSAVPGGSDAAASTDDEEEMESN*
mRNA.VLT-34	87	0.35032	10.9474	1	0.101583	noncoding	no	3.0 / 4.5	no
mRNA.VLT-35	162	0.37903	9.56866	1	0.847787	coding	no	2.2/3.2	yes -> 71 aa - 21.5/26.8		MQDGTHNSPTQRTLGACGSPGLDTDKTEVVQTRQGFTETGDGAHAYSAVPGGSDAAASTGIRRGVHDCGR*
mRNA.VLT-36	150	0.35993	10.2205	1	0.629193	coding	no	7.2/10.2	yes -> 117 aa - 26.5/37.7		MATGWVFAMCLVQLEQRDMTHGEHLDAAHIHLPVRNGLRPVRMQVVPLEHQDGTHNSPTQRTLGACGSPGLDTDKTEVVQTRQGFTETGDGAHAYSAVPGGSDAAASTDDEEEMESN*
mRNA.VLT-37	179	0.42604	10.2075	1	0.974743	coding	no	6.4 / 9.1	yes -> 68aa - 21.6/26.4		MQDGTHNSPTQRTLGACGSPGLDTDKTEVVQTRQGFTETGDGAHAYSAVPGGSDAAASTDDEEEMESN*
mRNA.VLT-38	150	0.40481	10.2205	1	0.839019	coding	no	7.2/10.2	yes -> 100 aa - 24.5/33.8		MTHGEHLDAAHIHLPVRNGLRPVRMQVVPLEHQDGTHNSPTQRTLGACGSPGLDTDKTEVVQTRQGFTETGDGAHAYSAVPGGSDAAASTDDEEEMESN*
mRNA.VLT-39	214	0.46176	9.52863	1	0.998925	coding	no	11.3/18.6	yes -> 68aa - 21.6/26.4		MQDGTHNSPTQRTLGACGSPGLDTDKTEVVQTRQGFTETGDGAHAYSAVPGGSDAAASTDDEEEMESN*
mRNA.VLT-4	237	0.28068	5.95685	1	0.991117	coding	no	3.3/4.2	yes -> 71 aa - 21.5/26.8		MQDGTHNSPTQRTLGACGSPGLDTDKTEVVQTRQGFTETGDGAHAYSAVPGGSDAAASTDDEEEMESN*
mRNA.VLT-40	162	0.40013	9.56866	1	0.906363	coding	no	2.2/3.2	yes -> 71 aa - 21.5/26.8		MQDGTHNSPTQRTLGACGSPGLDTDKTEVVQTRQGFTETGDGAHAYSAVPGGSDAAASTGIRRGVHDCGR*
mRNA.VLT-41	88	0.40355	10.7846	1	0.205762	noncoding	no		yes -> 68aa - 21.6/26.4		MQDGTHNSPTQRTLGACGSPGLDTDKTEVVQTRQGFTETGDGAHAYSAVPGGSDAAASTDDEEEMESN*
mRNA.VLT-42	62	0.37687	11.0145	1	0.0551993	noncoding	no	9.4/16.5	no
mRNA.VLT-5	237	0.39108	5.95685	1	0.999669	coding	no	3.3/4.2	no
mRNA.VLT-6	237	0.33248	5.95685	1	0.997826	coding	no	3.3/4.2	no
mRNA.VLT-7	184	0.43685	11.3406	-1	0.310138	noncoding	no	5.0 / 8.1	yes -> 100 aa - 24.5/33.8		MTHGEHLDAAHIHLPVRNGLRPVRMQVVPLEHQDGTHNSPTQRTLGACGSPGLDTDKTEVVQTRQGFTETGDGAHAYSAVPGGSDAAASTDDEEEMESN*
mRNA.VLT-8	115	0.37995	10.3642	1	0.367227	noncoding	no	6.7/10.3	yes -> 100 aa - 24.5/33.8		MTHGEHLDAAHIHLPVRNGLRPVRMQVVPLEHQDGTHNSPTQRTLGACGSPGLDTDKTEVVQTRQGFTETGDGAHAYSAVPGGSDAAASTDDEEEMESN*
mRNA.VLT-9	396	0.42449	6.02582	1	1	coding	no	1.8/2.8	yes -> 68aa - 21.6/26.4		MQDGTHNSPTQRTLGACGSPGLDTDKTEVVQTRQGFTETGDGAHAYSAVPGGSDAAASTDDEEEMESN*
mRNA.VLT-9A	184	0.41171	11.3406	-1	0.261437	noncoding	no	5.0 / 8.1	yes -> 100 aa - 24.5/33.8		MTHGEHLDAAHIHLPVRNGLRPVRMQVVPLEHQDGTHNSPTQRTLGACGSPGLDTDKTEVVQTRQGFTETGDGAHAYSAVPGGSDAAASTDDEEEMESN*
