# Supplementary material for: The architecture of the simian varicella virus transcriptome
Source: PLoS Pathog. 2021 Nov 22;17(11):e1010084. doi: 10.1371/journal.ppat.1010084 (PMC8648126; doi:10.1371/journal.ppat.1010084)
Supplement: S4 Table — (XLSX) [file ppat.1010084.s009.xlsx]

## Sheet: Supplementary Table
	Position (SVV Delta)	SVV Delta (Ref.)	SVV Delta (EMC)	Variant_Freq	mutation	Confirmed by PCR and Sanger sequencing	Region	Features affected	Effect
	928	T	C	0.999	SNP	yes	UL	ORF C CDS	S49P
	956	T	C	0.998	SNP	yes			I58T
	1035	C	T	0.991	SNP	yes			synonymous
	1119	G	A	0.995	SNP	yes			synonymous
	1196	C	T	0.989	SNP	yes			S138F
	1668	A	G	0.996	SNP	yes	UL	ORFA CDS	V262A
	1704	C	T	0.996	SNP	yes			G250E
	1903	T	C	0.998	SNP	yes			T184A
	2647	G	A	0.995	SNP	yes	UL	intergenic	non-coding
	2817	A	G	0.998	SNP	yes			non-coding
	5355	T	G	0.999	SNP	not analyzed	UL	ORF4 CDS	Y275S
	6302	A	-A	0.94	indel	not analyzed	UL	ORF5 CDS	frameshift leading to short C' terminal extension
	6612	C	+AAA	0.998681	indel	not analyzed			insertion of L
	24911	C	A	0.996	SNP	not analyzed	UL	ORF16 CDS	L76C
	24912	A	C	0.998	SNP	not analyzed
	43160	T	-T	0.951	indel	not analyzed	UL	ORF22 CDS	frameshift leading to short C' terminal extension
	45210	G	-G	0.925	indel	not analyzed	UL	ORF24 CDS	frameshift leading to short N' terminal truncation
	45288	G	-G	0.917	indel	not analyzed	UL	intergenic	non-coding
	46155	T	C	0.998	SNP	not analyzed	UL	ORF26 CDS	synonymous
	47742	G	T	0.637	SNP	not analyzed	UL	ORF27 CDS	M68I
	48165	T	C	0.999	SNP	not analyzed			synonymous
	49835	A	G	0.998	SNP	not analyzed	UL	ORF28 CDS	synonymous
	58753	A	T	0.899	SNP	not analyzed	UL	ORF31 CDS	Y282I
	58754	T	A	0.894	SNP	not analyzed
	58755	A	T	0.888	SNP	not analyzed
	58756	T	A	0.887	SNP	not analyzed			I283Y
	58757	A	T	0.895	SNP	not analyzed
	58758	T	A	0.902	SNP	not analyzed
	61083	T	-TC	0.958	indel	not analyzed	UL	ORF32 CDS	dual frameshift (in-out) leading to 4 AA differences and 1 AA loss relative to reference
	61099	T	-T	0.984	indel	not analyzed
	71144	T	+A	0.990553	indel	not analyzed	UL	intergenic	non-coding
	85872	C	T	0.997	SNP	not analyzed	UL	ORF48 CDS	synonymous
	86388	G	A	0.996	SNP	not analyzed
	87026	A	C	0.999	SNP	not analyzed	UL	ORF50 CDS	Y426D
	88332	T	-T	0.954	indel	not analyzed	UL	ORF 51 CDS	frameshift leading to short N' terminal truncation
	90983	C	T	0.985	SNP	not analyzed	UL	ORF52 CDS	P36L
	92960	A	-AC	0.965	indel	not analyzed			dual frameshift (in-out) leading to 20 AA differences and 1 AA loss relative to reference
	93021	T	-T	0.891	indel	not analyzed
	96605	A	G	0.999	SNP	not analyzed	UL	ORF55 CDS	I106V
	99495	C	T	0.996	SNP	not analyzed	UL	ORF56 CDS	synonymous
	101255	T	-T	0.943	indel	not analyzed	UL	intergenic	non-coding
	102495	C	T	0.994	SNP	yes
	102633	A	G	0.987	SNP	yes
	103571	C	-C	0.958	indel	yes	UL	ORF61 CDS	dual frameshift (in-out) leading to 17 AA differences relative to reference
	103621	A	+T	0.999047	indel	yes	UL
	104634	A	G	0.951	SNP	yes	UL	VLT exon 4	non-coding
	104637	A	G	0.958	SNP	yes
	104860	A	-A	0.958	indel	not analyzed	IRS	VLT intron
	104912	A	-A	0.987	indel	yes		VLT exon5
	104920	T	+C	0.99964	indel	not analyzed
	104930	C	+G	0.99951	indel	not analyzed
	104959	C	+C	0.997527	indel	not analyzed
	104960	A	C	0.996	SNP	not analyzed
	105016	T	+G	0.999255	indel	not analyzed
	105022	A	C	0.942	SNP	not analyzed
	105182	T	G	0.998	SNP	not analyzed	IRS	ORF62 3' UTR	non-coding
	105183	A	C	0.999	SNP	not analyzed
	105184	G	A	0.998	SNP	not analyzed
	105855	T	C	0.999	SNP	not analyzed	IRS	ORF62 CDS	S1084G
	106546	T	C	0.999	SNP	not analyzed			synonymous
	110003	G	+C	0.491	indel	not analyzed	IRS	intergenic	non-coding
	110396	T	C	0.998	SNP	yes	IRS	ORF63 UTR	non-coding
	112401	T	-TT	0.666	indel	yes	US	ORF65 CDS	frameshift leading to short C' terminal extension
	113848	C	+G	0.997981	indel	not analyzed	US	ORF 66 CDS	dual frameshift (in-out) leading to 13 AA differences and 1 AA gain relative to reference
	113865	G	+A	0.999206	indel	not analyzed
	113885	G	+A	0.999732	indel	not analyzed
	117150	C	G	0.999	SNP	not analyzed	US	ORF68 CDS	T523R
	119155	A	G	0.998	SNP	not analyzed	TRS	ORF63 5' UTR	non-coding
	119545	T	+G	1	indel	not analyzed	TRS	intergenic	non-coding
	123005	A	G	0.999	SNP	not analyzed	TRS	ORF62 CDS	synonymous
	123696	A	G	0.999	SNP	not analyzed			S1084G
	124367	C	T	0.997	SNP	not analyzed	TRS	intergenic	non-coding
	124368	T	G	0.999	SNP	not analyzed
	124369	A	C	0.999	SNP	not analyzed
	124529	T	G	0.918	SNP	not analyzed
	124532	G	+C	0.997139	indel	not analyzed
	124590	C	+G	0.999141	indel	not analyzed
	124591	T	G	0.997	SNP	not analyzed
	124620	G	+C	0.999272	indel	not analyzed
	124629	C	+G	0.999653	indel	not analyzed
	124639	T	-T	0.991	indel	not analyzed
	124691	T	-T	0.943	indel	not analyzed
