# Supplementary material for: The architecture of the simian varicella virus transcriptome
Source: PLoS Pathog. 2021 Nov 22;17(11):e1010084. doi: 10.1371/journal.ppat.1010084 (PMC8648126; doi:10.1371/journal.ppat.1010084)
Supplement: S5 Table — (XLSX) [file ppat.1010084.s010.xlsx]

## Sheet: Supplementary Table 4
Target	PCR / primer	Name	Primer sequence	Belongs to
RNA10-11	PCR 1	SVV_ORF10-11_Fw1	cct-aac-gga-ttt-ttg-ttg-tat-tgt-c	Figure 2A
	PCR 2	SVV_ORF10-11_Fw2	tgt-tcc-cgt-ccg-ctg-tg
	PCR 1 & 2	SVV_ORF10-11_Rv2	aca-cag-att-tta-tta-aca-aaa-ggc-g
RNA36-37	PCR 3	SVV_ORF36-37_Fw	acc-ttc-gaa-aaa-ttg-aaa-ttt-ctt-cg	Figure 2B
	PCR 3	SVV_ORF36-37_Rv2	caa-tgg-gcg-aac-caa-att-cc
RNA65	PCR 4	SVV_ORF65_Fw	aaa-taa-tac-tat-tcc-tgc-gct-cc	Figure 2C
	PCR 4	SVV_ORF65_Rv	cgc-ctt-cgt-cta-cct-caa-c
polyA-tail		K20T	gtg-gag-gtc-gct-aga-tgg-tct-ttt-ttt-ttt-ttt-ttt-ttt--t	Figure 2D + 3D
adaptor		PrK	gac-cat-cta-gcg-acc-tcc-ac
RNA13.5	PCR 5	SVV_ORF13.5_Fw	agg-ata-acc-gac-caa-ctt-aca-tg	Figure 2D
	PCR 5	SVV_ORF13.5_Rv	ttt-caa-taa-ctg-gca-tat-aac-ata-cg
RNA C	P1	SVV_ORFB-C_Fw1	atg-tcc-gcg-gct-acc-ca	Figure 3
	P2	SVV_ORFC_Rv1	tta-aaa-ctg-aaa-gtt-aat-ggg-gat-tga-gtg
RNA B	P3	SVV_ORC_Fw1	acc-agt-aat-aac-aca-tta-ctt-acg-c
	P4	SVV_ORFB_Rv1	tcc-agt-gtc-tgt-agt-tag-cgt-tg
	P5	SVV_ORFB-C_Rv1	atg-gca-gtg-gtt-tat-tta-aac-atc-g
RNA A	P6	SVV_ORFA_Rv1	cct-tta-ttt-tcc-ttt-tac-att-aca-gac-ac
	P7	SVV_ORF3_Fw1	cat-acg-cgt-tac-aca-gta-caa-gg
RNA 1	P8	SVV_ORF1_Rv1	ccg-tta-tac-tta-tta-gcg-cct-att-ac
RNA 3	P9	SVV_ORF3_Rv1	gtc-atg-ttc-ctt-ctt-agt-aaa-tac-atg-tg
RNA VLT - exon 1	x	SVV_VLT_core_Fw	gtc-agc-tac-cca-atc-ctc-gt	Figure 7A/B/F
RNA VLT - exon 4	x	SVV_VLT_core_Rv	aca-atc-ttg-cga-tga-ggc-tt
RNA VLT - TSS C	x	SVV_VLT_TSS_C_Fw	ttg-aat-ggt-gcg-ttg-tgc-att-aac	Figure 7C
RNA VLT - TSS D	x	SVV_VLT_TSS_D_Fw	aaa-tgc-taa-acc-atg-tgc-ttg-tcc
RNA VLT - TSS E	x	SVV_VLT_TSS_E_Fw	aat-aag-ctt-gtg-gtg-ttt-gct-aca
RNA VLT - TSS G	x	SVV_VLT_TSS_G_Fw	att-att-ggt-ccc-gtg-tac-cag-t
b-actin	x	b-actin_Fw	GGC-ATC-CAC-GAA-ACT-ACC-TT	Figure 7D/E + 8A/B
	x	b-actin_Rv	AGC-ACT-GTG-TTG-GCG-TAC-AG
	x	b-actin_probe	6-FAM - ATC-ATG-AAG-TGT-GAC-GTG-GAC-ATC-CG - BHQ1
ORF29	x	SVV_ORF29_Fw	CGT-CTT-ATA-GGG-CTG-GCA-AGC	Figure 7D/E + 8A
	x	SVV_ORF29_Rv	CTA-ACG-CGC-CAT-GAA-GCA-T
	x	SVV_ORF29_Probe	6FAM -CGT-ATC-AAC-GGC-AAA-ATA-AAC-GCG-TGG -BHQ1
ORF40	x	SVV_ORF40_Fw	GGA-TGC-GTT-ATT-GAC-GCT-TCA
	x	SVV_ORF40_Rv	TCC-AGC-ATC-CGG-AGC-TAT-TG
	x	SVV_ORF40_Probe	6FAM- CGG-ATA-TGG-CAG-AAC-GTA-CCA-CTC-CAA -BHQ1
ORF63	x	SVV_ORF63_Fw	CGT-ACG-CTC-CGC-TGA-CAA-A
	x	SVV_ORF63_Rv	TGC-TGT-CCA-ATG-CGT-TTC-TG
	x	SVV_ORF63_Probe	6FAM - CGT-CCC-CGC-ACA-ATT-ACA-GCG-C -BHQ1
ORF66	x	SVV_ORF66_Fw	TTG-CTA-CTA-ACG-CAC-CGG-AA
	x	SVV_ORF66_Rv	CCT-GCG-CTC-CAA-ATA-TCG-AC
	x	SVV_ORF66_Probe	6FAM - CAA-GGG-ATC-CAT-ACG-GCC-CGG - BHQ1
ORF61	x	SVV_ORF61_Fw	ACA-CAG-CGC-TAA-TGA-GAA-GCC
	x	SVV_ORF61_Rv	GAA-AGA-CGC-TGC-TGT-TGT--CG
	x	SVV_ORF61_Probe	6FAM - CAA-CCC-CGC-GTG-TTG-GCC-C - BHQ1
VLT1-2	x	SVV_VLT1-2_Fw	GTC-AGC-TAC-CCA-ATC-CTC-GT	Figure 7D/E + 8A/B
	x	SVV_VLT1-2_Rv	GGA-CAG-GCA-AAT-GGA-TAT-GG
	x	SVV_VLT1-2_probe	6FAM- TGA-ACA-CCG-AAA-CGT-TAG-AAC-AGC-G - BHQ1
VLT2-3	x	SVV_VLT2-3_Fw	CCC-ATA-TCC-ATT-TGC-CTG-TC
	x	SVV_VLT2-3_Rv	AAA-CCT-GGA-CTT-CCA-CAA-GC
	x	SVV_VLT2-3_Probe	6FAM- TTG-GAA-CAC-CAG-GAT-GGA-ACT-CAC-A -BHQ1
VLT3-4	x	SVV_VLT3-4_Fw	TTT-TAC-CGA-GAC-CGG-AGA-TG
	x	SVV_VLT3-4_Rv	GCG-ATG-AGG-CTT-AGT-TGC-TT
	x	SVV_VLT3-4_Probe	6FAM- TGC-CGC-TAG-TAC-TGA-TGA-TGA-AGA-AG -BHQ1
RNA VLT - exon 1	x	SVV_VLT_core_Fw_T3	ATT-AAC-CCT-CAC-TAA-AGG-GAG-TCA-GCT-ACC-CAA-TCC-TCG-T	Figure 8D
RNA VLT - exon 4	x	SVV_VLT_core_Rv_T7	TAA-TAC-GAC-TCA-CTA-TAG-GGA-CAA-TCT-TGC-GAT-GAG-GCT-T
T3	x	T3_primer	ATT-AAC-CCT-CAC-TAA-AGG-GA
T7	x	T7_primer	TAA-TAC-GAC-TCA-CTA-TAG-GG
5'RACE adapter	x	5'RACE_outer	GCT-GAT-GGC-GAT-GAA-TGA-ACA-CTG	Figure 8E
	x	5'RACE_inner	CGC-GGA-TCC-GAA-CAC-TGC-GTT-TGC-TGG-CTT-TGA-TG
VLT_TSS	x	5'RACE_VLT_outer	cgc-tta-gaa-act-gta-aac-ctg-g
	x	5'RACE_VLT_inner	ccc-agc-aac-ttt-tat-aca-gac-g
