# Supplementary material for: The architecture of the simian varicella virus transcriptome
Source: PLoS Pathog. 2021 Nov 22;17(11):e1010084. doi: 10.1371/journal.ppat.1010084 (PMC8648126; doi:10.1371/journal.ppat.1010084)
Supplement: S6 Table — (XLSX) [file ppat.1010084.s011.xlsx]

## Sheet: RM - CM 
Strand	RNA	mRNA start	mRNA end	exons	mRNA length (nt)	RM (LLC-MK2 cells)	CM (infected lung 3 dpi)
-	RNA A-1	2552	1494	1	1059	2	2		0 = not found
+	RNA C-1	724	1373	1	650	2	0		1 = present but only very few reads
+	RNA C-2	773	1373	1	601	2	2		2 = present
+	RNA C-3	773	3339	2	331	1	1
+	RNA B-1	2902	3339	1	438	2	2
+	RNA B-2	2902	3339	2	334	1	0
-	RNA1-1	3703	3343	1	361	2	2
-	RNA3-1	4534	3785	1	750	2	2
-	RNA3-2	4534	3785	2	483	2	1
-	RNA3-3	4534	3343	1	1192	2	2
-	RNA 3-4	4534	1494	1	3041	2	1
-	RNA4-1	6202	4641	1	1562	2	2
-	RNA4-2	5302	4641	1	662	1	2
-	RNA5-1	7540	4641	1	2900	2	1
-	RNA6-1	10551	4641	1	5911	1	0
+	RNA7-1	7411	11371	2	3961	1	0
+	RNA7-2	8829	11371	2	2543	1	1
+	RNA7-3	10465	11371	1	906	2	2
+	RNA7-4	10570	11371	1	802	2	1
+	RNA7-5	10735	11371	1	637	2	2
-	RNA8-1	12804	11370	1	1435	2	2
-	RNA8-2	13300	11370	1	1931	1	0
+	RNA9-1	12498	14024	1	1527	2	2
+	RNA9-2	12855	14024	1	1170	2	2
+	RNA9-3	13010	14024	1	1015	2	2
+	RNA10-1	14146	17722	1	3577	2	1
+	RNA10-2	14146	17722	3	2966	2	1
+	RNA10-3	14146	17722	3	2181	2	1
+	RNA10-4	14146	17722	4	2218	0	0
+	RNA11-1	15654	17722	1	2069	2	2
+	RNA11-2	15654	17722	2	1986	2	1
+	RNA11-3	15923	17722	1	1800	1	0
+	RNA12-1	17741	20810	1	3070	2	2
+	RNA13-1	19832	20810	1	979	2	2
+	RNA13.5-1	20881	22678	1	1797	1	0
-	RNA14-1	22511	20802	1	1710	2	1
-	RNA14-2	22511	19932	1	2580	2	1
-	RNA15-1	23927	22672	1	1256	2	2
-	RNA16-1	25177	22672	1	2506	2	2
-	RNA16-2	25738	22672	1	3067	1	0
-	RNA16-3	24633	22672	1	1962	1	1
+	RNA17-1	24888	26798	1	1911	2	1
+	RNA17-2	25363	26798	1	1436	2	2
-	RNA18-1	27872	26805	1	1068	2	2
-	RNA19-1	30140	26805	1	3336	2	2
-	RNA20-1	31761	30267	1	1404	2	2
+	RNA21-1	31896	35091	1	3196	2	1
+	RNA21-2	31896	35091	2	1666	2	1
+	RNA21-3	31896	32361	1	466	2	1
+	RNA21-4	31896	32793	1	898	2	1
+	RNA21-5	31896	34164	1	2269	1	0
+	RNA21-6	31896	34539	1	2644	1	0
+	RNA22-1	35137	44230	1	9094	0	0
+	RNA22-2	42509	44230	1	1722	2	0
+	RNA22-3	35137	35522	1	386	0	0
+	RNA22-4	35137	36930	1	1794	2	0
+	RNA22-5	35796	36930	1	1135	1	0
+	RNA22-6	35137	39830	1	4694	2	0
+	RNA22-7	37198	38372	1	1175	0	0
+	RNA22-8	42509	43825	1	1317	2	1
-	RNA22.5-1	37659	35958	1	1702	2	1
-	RNA22.5-2	37010	35958	1	1053	1	1
-	RNA22.5-3	37659	37226	1	434	1	1
-	RNA23-1	44560	43731	1	830	2	2
-	RNA24-1	45398	43731	1	1668	2	2
-	RNA24-2	46010	43731	2	859	1	0
-	RNA24-3	45398	43731	2	1249	1	1
-	RNA25-1	46010	43731	1	2280	1	1
+	RNA26-1	45575	48597	1	3023	2	2
+	RNA26-2	45575	48597	2	1363	1	0
+	RNA27-1	47444	48597	1	1154	2	2
-	RNA28-1	51921	48349	1	3573	2	2
-	RNA28-2	53076	48349	1	4728	1	1
-	RNA28-3	49841	48349	1	1493	1	2
+	RNA29-1	52093	55746	1	3654	2	2
+	RNA30-1	55415	61246	1	5832	1	1
+	RNA30-2	56687	61246	1	4560	2	1
+	RNA31-1	57689	61246	1	3558	2	2
+	RNA31-2	57780	61246	1	3467	2	2
-	RNA31.5-1	58717	58383	1	335	2	1
+	RNA32-1	60780	61246	1	467	2	2
-	RNA33-1	63096	61223	1	1874	2	1
-	RNA33.5-1	62255	61223	1	1033	2	1
-	RNA34-1	64954	61223	1	3732	2	1
-	RNA35-1	65801	61223	1	4579	2	1
-	RNA35-2	65801	62256	1	3546	2	2
+	RNA36-1	65247	69439	1	4193	2	1
+	RNA36-2	65247	69439	5	2883	2	1
+	RNA37-1	66814	69349	1	2626	2	2
-	RNA38-1	71105	68906	1	2200	1	1
-	RNA38-2	71105	69436	1	1670	2	1
-	RNA38.5-1	76250	72619	1	3632	1	0
+	RNA39-1	71272	77447	1	6176	2	1
+	RNA39-2	71272	73966	1	2695	2	2
+	RNA40-1	72152	77447	1	5296	2	1
+	RNA41-1	76416	77447	1	1032	2	2
+	RNA41-2	76416	77447	2	582	2	2
-	RNA42-1	83057	77446	1	5612	1	0
-	RNA42-2	83057	77446	2	2246	2	2
+	RNA43-1	78415	81922	1	3578	2	1
+	RNA44-1	80822	81922	1	1171	2	2
+	RNA46-1	83181	86942	1	3762	2	1
+	RNA46-2	83181	86942	2	1283	2	1
+	RNA47-1	83385	86942	1	3558	2	2
+	RNA47-2	83385	86942	2	1079	2	2
+	RNA48-1	84523	86942	1	2420	2	2
+	RNA49-1	86287	86942	1	656	2	2
-	RNA50-1	89966	86873	1	3094	1	0
-	RNA50-2	88297	86873	1	1452	2	2
+	RNA51-1	88203	93210	1	5008	1	1
+	RNA52-1	88203	93210	1	5008	1	1
+	RNA52-2	92188	93210	1	1023	0	0
-	RNA53-1	94179	92787	1	1393	2	2
-	RNA53-2	93801	92787	1	1015	1	1
-	RNA53-3	94179	93216	1	964	2	2
-	RNA53-4	93801	93216	1	586	2	2
-	RNA54-1	96527	92787	1	3741	1	0
-	RNA54-2	95962	92787	1	3176	1	1
-	RNA54-3	96527	93216	1	3312	1	0
-	RNA54-4	95962	93216	1	2747	2	1
+	RNA55-1	96160	98930	1	2771	2	2
+	RNA56-1	98963	99568	1	606	2	1
-	RNA57-1	99957	99125	1	833	2	2
-	RNA58-1	100749	99125	1	1625	2	0
-	RNA59-1	101371	99125	1	2247	2	2
-	RNA60-1	101823	99125	1	2699	2	2
-	RNA60-2	101823	99125	2	1880	1	0
-	RNA60-3	101823	99125	2	1915	0	0
+	RNA VLT	102671	105104	5	719	2	1
-	RNA61-1	104462	102817	1	1646	2	2
-	RNA61-2	103366	102817	1	550	2	2
-	RNA62-1	109160	105103	1	4058	2	1
+	RNA62-1	120391	124448	1	4058	2	1
+	RNA63-1	110325	111344	1	1020	2	1
-	RNA63-1	119226	118207	1	1020	2	1
+	RNA63-2	110412	111344	1	933	2	1
-	RNA63-2	119139	118207	1	933	2	1
+	RNA63-3	110805	111344	1	540	2	2
-	RNA63-3	118746	118207	1	540	2	2
+	RNA64-1	111426	112115	1	690	2	2
-	RNA64-1	118125	117436	1	690	2	2
+	RNA64-2	111623	112115	1	493	2	1
-	RNA64-2	117933	117436	1	498	2	1
+	RNA64-3	111426	112384	1	959	2	0
+	RNA64.5-1	112181	112384	1	204	1	0
-	RNA65-1	115342	112118	1	3225	2	1
-	RNA65-2	115342	112118	2	3031	0	0
-	RNA65-3	115342	112118	3	2278	2	1
-	RNA65-4	112628	112118	1	511	2	2
-	RNA65-5	112324	112118	1	207	2	2
+	RNA66-1	112869	117433	1	4565	2	1
+	RNA66-2	112869	117433	2	1457	0	0
+	RNA66-3	112869	115364	1	2496	2	2
+	RNA67-1	114252	117433	1	1062	2	2
+	RNA67-2	114252	117433	2	1272	2	1
+	RNA68-1	115523	117433	1	1815	2	2
